# Supplementary material for: Importance of Baseline Specification in Evaluating Conservation Interventions and Achieving No Net Loss of Biodiversity
Source: Conserv Biol. 2014 Feb 13;28(3):799–809. doi: 10.1111/cobi.12243 (PMC4241037; doi:10.1111/cobi.12243)
Supplement: Supplementary file 1 — Supplementary [file cobi0028-0799-SD1.zip]

Archive with 3 entries (3 files):
- BullAppendixS1.doc
- BullAppendixS2.doc
- BullAppendixS3.doc
